# Supplementary material for: Hyperphosphatemia-Induced Oxidant/Antioxidant Imbalance Impairs Vascular Relaxation and Induces Inflammation and Fibrosis in Old Mice
Source: Antioxidants (Basel). 2021 Aug 19;10(8):1308. doi: 10.3390/antiox10081308 (PMC8389342; doi:10.3390/antiox10081308)
Supplement: Supplementary file 1 [file antioxidants-10-01308-s001.zip]

Archive with 1 entries (1 files):
- antioxidants-1331784-supplementary.pdf
